# Supplementary material for: The Synthesis, Characterization, and Biological Evaluation of a Fluorenyl-Methoxycarbonyl-Containing Thioxo-Triazole-Bearing Dipeptide: Antioxidant, Antimicrobial, and BSA/DNA Binding Studies for Potential Therapeutic Applications in ROS Scavenging and Drug Transport
Source: Biomolecules. 2025 Jun 26;15(7):933. doi: 10.3390/biom15070933 (PMC12292336; doi:10.3390/biom15070933)
Supplement: Supplementary file 1 [file biomolecules-15-00933-s001.zip]

Archive with 1 entries (1 files):
- biomolecules-3648004-supplementary.pdf
